# Supplementary material for: Primary care incidence and treatment of four neuropathic pain conditions: A descriptive study, 2002–2005
Source: BMC Fam Pract. 2008 May 6;9:26. doi: 10.1186/1471-2296-9-26 (PMC2413228; doi:10.1186/1471-2296-9-26)
Supplement: Additional file 1 — Read codes with terms used for identification of four neuropathic pain cohorts. [file 1471-2296-9-26-S1.xls]

## Sheet: All condition codes
Codes from Read Version 2, received July 2005
Code	Term
Post-herpetic neuropathy
A531.11	Post-herpetic neuralgia
A531100	Geniculate herpes zoster
A531111	Ramsey - Hunt syndrome
A531300	Postherpetic polyneuropathy
A531500	Postzoster neuralgia
A531511	Postherpetic neuralgia
F311.00	Geniculate ganglionitis
F374400	Polyneuropathy in herpes zoster
Acute zoster
A53..00	Herpes zoster
A53..11	Shingles
A530.00	Herpes zoster with meningitis
A531z00	Herpes zoster with other CNS complication NOS
A532.00	Herpes zoster with ophthalmic complication
A532.00	Herpes zoster with ophthalmic complication
A532000	Herpes zoster with dermatitis of eyelid
A532100	Herpes zoster with keratoconjunctivitis
A532200	Herpes zoster iridocyclitis
A532300	Ophthalmic herpes zoster infection
A532400	Herpes zoster ophthalmicus
A532z00	Herpes zoster with other ophthalmic complication
A53x.00	Herpes zoster with other specified complication
A53x000	Herpes zoster otitis externa
A53x100	Disseminated zoster
A53xz00	Herpes zoster with other specified complication NOS
A53y.00	Herpes zoster with unspecified complication
A53z.00	Herpes zoster NOS
AyuA400	[X]Zoster with other complications
AyuA500	[X]Zoster without complications
F501600	Infective otitis externa due to herpes zoster
F501611	Herpes zoster - otitis externa
Neuropathy (general)
F366.00	Polyneuropathy
F367.00	Peripheral neuropathy
F370100	Postinfectious polyneuritis
F374.00	Polyneuropathy in disease EC
F374z00	Polyneuropathy in disease NOS
F37z.11	Polyneuropathy unspecified
Fyu6A00	[X]Other mononeuropathies of upper limb
Fyu6B00	[X]Other mononeuropathies of lower limb
Fyu6C00	[X]Other specified mononeuropathies
Fyu6D00	[X]Other mononeuropathies in diseases classified elsewhere
Fyu7.00	[X]Polyneuropathies & other disord of peripheral nerv syst
Fyu7200	[X]Other specified polyneuropathies
Fyu7300	[X]Polyneuropathy in infectious+parasitic diseases CE
Fyu7500	[X]Polyneuropathy/other endocrine+metabolic diseases CE
Fyu7900	[X]Polyneuropathy in other diseases classified elsewhere
Fyu7C00	[X] Polyneuropathy, unspecified
N035.00	Neuropathic arthropathy
N035.11	Charcot's arthropathy
N035.12	Neuropathic arthritis
Neuropathic pain (general)
N242.00	Neuralgia, neuritis and radiculitis unspecified
N242000	Neuralgia unspecified
N242z00	Neuralgia, neuritis or radiculitis NOS
N242z11	Policeman's disease
N242300	Neuropathic pain
Trigeminal neuralgia
A531200	Postherpetic trigeminal neuralgia
F300.00	Post-herpetic trigeminal neuralgia
F301.00	Other specified trigeminal neuralgia
F301000	Tic douloureux
F301z00	Trigeminal neuralgia NOS
Phantom Limb Pain
F336000	Phantom limb syndrome with pain
Amputation
7L04.00	Amputation of arm
7L04000	Forequarter amputation
7L04011	Berger interscapulothoracic amputation of arm
7L04012	Littlewood forequarter amputation
7L04100	Disarticulation of shoulder
7L04111	Larry disarticulation of shoulder
7L04112	Lisfranc disarticulation of shoulder
7L04113	Spence disarticulation of shoulder
7L04200	Amputation above elbow
7L04300	Amputation through forearm
7L04311	Amputation of arm below elbow
7L04312	Krukenberg amputation of arm below elbow
7L04400	Amputation through elbow
7L04y00	Other specified amputation of arm
7L04z00	Amputation of arm NOS
7L05.00	Amputation of hand
7L05000	Amputation through wrist
7L05100	Amputation of thumb
7L05200	Amputation of phalanx of finger
7L05300	Amputation of finger NEC
7L05400	Amputation through phalanx of finger
7L05500	Terminalisation of thumb
7L05600	Terminalisation of finger
7L05y00	Other specified amputation of hand
7L05z00	Amputation of hand NOS
7L06.00	Amputation of leg
7L06000	Hindquarter amputation
7L06011	Ferre hindquarter amputation
7L06012	Gordon - Taylor hindquarter amputation
7L06013	Jaboulay hindquarter amputation
7L06014	King hindquarter amputation
7L06015	Sorrondo hindquarter amputation
7L06017	Taylor hindquarter amputation
7L06100	Disarticulation of hip
7L06111	Boyd disarticulation of hip
7L06412	Burgess amputation of leg below knee
7L06413	Guyon amputation of leg below knee
7L06y00	Other specified amputation of leg
7L06z00	Amputation of leg NOS
7L07.00	Amputation of foot
7L07000	Amputation through ankle
7L07011	Pirogoff amputation of foot through ankle
7L07012	Syme amputation of foot through ankle
7L07100	Disarticulation of tarsal bones
7L07111	Boyd amputation of hindfoot
7L07200	Disarticulation tarsometatarsal joint
7L07211	Lisfranc tarsometatarsal amputation
7L07212	Tarsometatarsal amputation
7L07213	Disarticulation of metatarsal bones
7L07300	Amputation through metatarsal bones
7L07311	Chopart midtarsal amputation
7L07312	Ray transmetatarsal amputation
7L07y00	Other specified amputation of foot
7L07z00	Amputation of foot NOS
7L07z11	Hey amputation of foot
7L08.00	Amputation of toe
7L08.11	Disarticulation of toe
7L08000	Amputation hallux
7L08011	Amputation great toe
7L08100	Amputation of phalanx of toe
7L08200	Proximal hemiphalangectomy of toe
7L08300	Amputation lesser toe
7L08400	Terminalisation of hallux
7L08500	Terminalisation of lesser toe
7L08y00	Other specified amputation of toe
7L08z00	Amputation of toe NOS
F336.00	Phantom limb syndrome
S822.00	Traumatic amputation of ear
S84x200	Traumatic amputation at neck level
S896.00	Traumatic amputation of trunk, level unspecified
S8X..00	Traumatic amputation of unspecified part of head
S906.00	Traumatic amputation at shoulder joint
SC09.00	Late effect of traumatic amputation
SC3C300	Seq of crushing injury+traumatic amputation of upper limb
SC3D300	Sequelae/crushing injury+traumatic amputation of lower limb
SP16.00	Late amputation stump complication
SP16000	Late amputation stump complication, unspecified
SP16z00	Late amputation stump complication NOS
SR4..00	Traumatic amputations involving multiple body regions
SR40.00	Traumatic amputation of both hands
SR41.00	Traumatic amputation of both feet
SR42.00	Traumatic amputation/one hand+other arm [any level,exc hnd]
SR43.00	Traumatic amputation/1 foot and other leg [any lev,exc foot]
SR44.00	Traumatic amputation of upper and lower limbs
Syu5E00	[X]Traumatic amputation of forearm, level unspecified
Syu6G00	[X]Traum amput two or more finger alone (complete)(partial)
Syu6H00	[X]Comb traum amp of (part of) fing(s) + oth part wrist/hand
Syu6J00	[X]Traumatic amputation of other parts of wrist and hand
Syu6K00	[X]Traumatic amputation of wrist & hand, level unspecified
Syu8F00	[X]Traumatic amputation of lower leg, level unspecified
Syu9E00	[X]Traumatic amputation of two or more toes
Syu9F00	[X]Traumatic amputation of other parts of foot
SyuA600	[X]Traumatic amputations involving other combinations of bo
SyuA900	[X]Multiple traumatic amputations, unspecified
TB05.00	Amputation of limb(s) with complication, without blame
U635.00	[X]Amputat limb cause abn reac pt/lat comp no misad at time
Z6P3100	Lower limb amputee mobility practice
Z6X2.00	Lower limb amputee transfer practice
Painful diabetic neuropathy
F372000	Acute painful diabetic neuropathy
F372100	Chronic painful diabetic neuropathy
Diabetic neuropathy
2G51000	Foot abnormality - diabetes related
2G5C.00	Foot abnormality - diabetes related
C106.00	Diabetes mellitus with neurological manifestation
C106.12	Diabetes mellitus with neuropathy
C106.13	Diabetes mellitus with polyneuropathy
C106000	Diabetes mellitus, juvenile, + neurological manifestation
C106100	Diabetes mellitus, adult onset, + neurological manifestation
C106y00	Other specified diabetes mellitus with neurological comps
C106z00	Diabetes mellitus NOS with neurological manifestation
C108200	Insulin-dependent diabetes mellitus with neurological comps
C108211	Type I diabetes mellitus with neurological complications
C108212	Type 1 diabetes mellitus with neurological complications
C108B00	Insulin dependent diabetes mellitus with mononeuropathy
C108B11	Type I diabetes mellitus with mononeuropathy
C108B12	Type 1 diabetes mellitus with mononeuropathy
C108C00	Insulin dependent diabetes mellitus with polyneuropathy
C108C11	Type I diabetes mellitus with polyneuropathy
C108C12	Type 1 diabetes mellitus with polyneuropathy
C108J00	Insulin dependent diab mell with neuropathic arthropathy
C108J11	Type I diabetes mellitus with neuropathic arthropathy
C108J12	Type 1 diabetes mellitus with neuropathic arthropathy
C109200	Non-insulin-dependent diabetes mellitus with neuro comps
C109211	Type II diabetes mellitus with neurological complications
C109212	Type 2 diabetes mellitus with neurological complications
C109A00	Non-insulin dependent diabetes mellitus with mononeuropathy
C109A11	Type II diabetes mellitus with mononeuropathy
C109A12	Type 2 diabetes mellitus with mononeuropathy
C109B00	Non-insulin dependent diabetes mellitus with polyneuropathy
C109B11	Type II diabetes mellitus with polyneuropathy
C109B12	Type 2 diabetes mellitus with polyneuropathy
C109F00	Non-insulin-dependent d m with peripheral angiopath
C109F11	Type II diabetes mellitus with peripheral angiopathy
C109F12	Type 2 diabetes mellitus with peripheral angiopathy
C10A400	Malnutrition-related diabetes mellitus wth neuro complicatns
C10A600	Malnutrition-related diabetes mellitus with multiple comps
C10E200	Type 1 diabetes mellitus with neurological complications
C10E211	Type I diabetes mellitus with neurological complications
C10E212	Insulin-dependent diabetes mellitus with neurological comps
C10E300	Type 1 diabetes mellitus with multiple complications
C10E311	Type I diabetes mellitus with multiple complications
C10E312	Insulin dependent diabetes mellitus with multiple complicat
C10F200	Type 2 diabetes mellitus with neurological complications
C10F211	Type II diabetes mellitus with neurological complications
C10F300	Type 2 diabetes mellitus with multiple complications
C10F311	Type II diabetes mellitus with multiple complications
C10FH00	Type 2 diabetes mellitus with neuropathic arthropathy
C10FH11	Type II diabetes mellitus with neuropathic arthropathy
F345000	Diabetic mononeuritis multiplex
F35z000	Diabetic mononeuritis NOS
F372.00	Polyneuropathy in diabetes
F372.11	Diabetic polyneuropathy
F372.12	Diabetic neuropathy
F3y0.00	Diabetic mononeuropathy
G73y000	Diabetic peripheral angiopathy
M271100	Neuropathic diabetic ulcer - foot
Diabetes
13B1.00	Diabetic diet
2BBF.00	Retinal abnormality - diabetes related
2BBL.00	O/E - diabetic maculopathy present both eyes
2G5A.00	O/E - Right diabetic foot at risk
2G5B.00	O/E - Left diabetic foot at risk
2G5E.00	O/E - Right diabetic foot at low risk
2G5F.00	O/E - Right diabetic foot at moderate risk
2G5G.00	O/E - Right diabetic foot at high risk
2G5H.00	O/E - Right diabetic foot - ulcerated
2G5I.00	O/E - Left diabetic foot at low risk
2G5J.00	O/E - Left diabetic foot at moderate risk
2G5K.00	O/E - Left diabetic foot at high risk
2G5L.00	O/E - Left diabetic foot - ulcerated
42W..00	Hb. A1C - diabetic control
42WZ.00	Hb. A1C - diabetic control NOS
42WZ.00	Hb. A1C - diabetic control NOS
42c..00	HbA1 - diabetic control
42c..00	HbA1 - diabetic control
44V3.00	Glucose tol. test diabetic
66A..00	Diabetic monitoring
66A1.00	Initial diabetic assessment
66A2.00	Follow-up diabetic assessment
66A3.00	Diabetic on diet only
66A4.00	Diabetic on oral treatment
66A5.00	Diabetic on insulin
66A8.00	Has seen dietician - diabetes
66A9.00	Understands diet - diabetes
66AA.11	Injection sites - diabetic
66AD.00	Fundoscopy - diabetic check
66AG.00	Diabetic drug side effects
66AH.00	Diabetic treatment changed
66AH000	Conversion to insulin
66AI.00	Diabetic - good control
66AJ.00	Diabetic - poor control
66AJ.11	Unstable diabetes
66AJ100	Brittle diabetes
66AJ200	Loss of hypoglycaemic warning
66AJz00	Diabetic - poor control NOS
66AK.00	Diabetic - cooperative patient
66AL.00	Diabetic-uncooperative patient
66AM.00	Diabetic - follow-up default
66AN.00	Date diabetic treatment start
66AO.00	Date diabetic treatment stopp.
66AP.00	Diabetes: practice programme
66AQ.00	Diabetes: shared care programme
66AR.00	Diabetes management plan given
66AS.00	Diabetic annual review
66AT.00	Annual diabetic blood test
66AU.00	Diabetes care by hospital only
66AV.00	Diabetic on insulin and oral treatment
66AW.00	Diabetic foot risk assessment
66AY.00	Diabetic diet - good compliance
66AZ.00	Diabetic monitoring NOS
66Aa.00	Diabetic diet - poor compliance
66Ab.00	Diabetic foot examination
8A12.00	Diabetic crisis monitoring
8A13.00	Diabetic stabilisation
8H2J.00	Admit diabetic emergency
8H3O.00	Non-urgent diabetic admission
8H7C.00	Refer, diabetic liaison nurse
9N1v.00	Seen in diabetic eye clinic
9NM0.00	Attending diabetes clinic
9OL1.00	Attends diabetes monitoring
9OLA.11	Diabetes monitored
C10..00	Diabetes mellitus
C100.00	Diabetes mellitus with no mention of complication
C100000	Diabetes mellitus, juvenile type, no mention of complication
C100011	Insulin dependent diabetes mellitus
C100100	Diabetes mellitus, adult onset, no mention of complication
C100111	Maturity onset diabetes
C100112	Non-insulin dependent diabetes mellitus
C100z00	Diabetes mellitus NOS with no mention of complication
C101.00	Diabetes mellitus with ketoacidosis
C101000	Diabetes mellitus, juvenile type, with ketoacidosis
C101100	Diabetes mellitus, adult onset, with ketoacidosis
C101y00	Other specified diabetes mellitus with ketoacidosis
C101z00	Diabetes mellitus NOS with ketoacidosis
C102.00	Diabetes mellitus with hyperosmolar coma
C102000	Diabetes mellitus, juvenile type, with hyperosmolar coma
C102100	Diabetes mellitus, adult onset, with hyperosmolar coma
C102z00	Diabetes mellitus NOS with hyperosmolar coma
C103.00	Diabetes mellitus with ketoacidotic coma
C103000	Diabetes mellitus, juvenile type, with ketoacidotic coma
C103100	Diabetes mellitus, adult onset, with ketoacidotic coma
C103y00	Other specified diabetes mellitus with coma
C103z00	Diabetes mellitus NOS with ketoacidotic coma
C104.00	Diabetes mellitus with renal manifestation
C104.11	Diabetic nephropathy
C104000	Diabetes mellitus, juvenile type, with renal manifestation
C104100	Diabetes mellitus, adult onset, with renal manifestation
C104y00	Other specified diabetes mellitus with renal complications
C104z00	Diabetes mellitis with nephropathy NOS
C105.00	Diabetes mellitus with ophthalmic manifestation
C105000	Diabetes mellitus, juvenile type, + ophthalmic manifestation
C105100	Diabetes mellitus, adult onset, + ophthalmic manifestation
C105y00	Other specified diabetes mellitus with ophthalmic complicatn
C105z00	Diabetes mellitus NOS with ophthalmic manifestation
C106.11	Diabetic amyotrophy
C107.00	Diabetes mellitus with peripheral circulatory disorder
C107.11	Diabetes mellitus with gangrene
C107.12	Diabetes with gangrene
C107000	Diabetes mellitus, juvenile +peripheral circulatory disorder
C107100	Diabetes mellitus, adult, + peripheral circulatory disorder
C107200	Diabetes mellitus, adult with gangrene
C107300	IDDM with peripheral circulatory disorder
C107400	NIDDM with peripheral circulatory disorder
C107y00	Other specified diabetes mellitus with periph circ comps
C107z00	Diabetes mellitus NOS with peripheral circulatory disorder
C108.00	Insulin dependent diabetes mellitus
C108.11	IDDM-Insulin dependent diabetes mellitus
C108.12	Type 1 diabetes mellitus
C108.13	Type I diabetes mellitus
C108000	Insulin-dependent diabetes mellitus with renal complications
C108011	Type I diabetes mellitus with renal complications
C108012	Type 1 diabetes mellitus with renal complications
C108100	Insulin-dependent diabetes mellitus with ophthalmic comps
C108111	Type I diabetes mellitus with ophthalmic complications
C108112	Type 1 diabetes mellitus with ophthalmic complications
C108300	Insulin dependent diabetes mellitus with multiple complicatn
C108311	Type I diabetes mellitus with multiple complications
C108312	Type 1 diabetes mellitus with multiple complications
C108400	Unstable insulin dependent diabetes mellitus
C108411	Unstable type I diabetes mellitus
C108412	Unstable type 1 diabetes mellitus
C108500	Insulin dependent diabetes mellitus with ulcer
C108511	Type I diabetes mellitus with ulcer
C108512	Type 1 diabetes mellitus with ulcer
C108600	Insulin dependent diabetes mellitus with gangrene
C108611	Type I diabetes mellitus with gangrene
C108612	Type 1 diabetes mellitus with gangrene
C108700	Insulin dependent diabetes mellitus with retinopathy
C108711	Type I diabetes mellitus with retinopathy
C108712	Type 1 diabetes mellitus with retinopathy
C108800	Insulin dependent diabetes mellitus - poor control
C108811	Type I diabetes mellitus - poor control
C108812	Type 1 diabetes mellitus - poor control
C108900	Insulin dependent diabetes maturity onset
C108911	Type I diabetes mellitus maturity onset
C108912	Type 1 diabetes mellitus maturity onset
C108A00	Insulin-dependent diabetes without complication
C108A11	Type I diabetes mellitus without complication
C108A12	Type 1 diabetes mellitus without complication
C108D00	Insulin dependent diabetes mellitus with nephropathy
C108D11	Type I diabetes mellitus with nephropathy
C108D12	Type 1 diabetes mellitus with nephropathy
C108E00	Insulin dependent diabetes mellitus with hypoglycaemic coma
C108E11	Type I diabetes mellitus with hypoglycaemic coma
C108E12	Type 1 diabetes mellitus with hypoglycaemic coma
C108F00	Insulin dependent diabetes mellitus with diabetic cataract
C108F11	Type I diabetes mellitus with diabetic cataract
C108F12	Type 1 diabetes mellitus with diabetic cataract
C108G00	Insulin dependent diab mell with peripheral angiopathy
C108G11	Type I diabetes mellitus with peripheral angiopathy
C108G12	Type 1 diabetes mellitus with peripheral angiopathy
C108H00	Insulin dependent diabetes mellitus with arthropathy
C108H11	Type I diabetes mellitus with arthropathy
C108H12	Type 1 diabetes mellitus with arthropathy
C108y00	Other specified diabetes mellitus with multiple comps
C108z00	Unspecified diabetes mellitus with multiple complications
C109.00	Non-insulin dependent diabetes mellitus
C109.11	NIDDM - Non-insulin dependent diabetes mellitus
C109.12	Type 2 diabetes mellitus
C109.13	Type II diabetes mellitus
C109000	Non-insulin-dependent diabetes mellitus with renal comps
C109011	Type II diabetes mellitus with renal complications
C109012	Type 2 diabetes mellitus with renal complications
C109100	Non-insulin-dependent diabetes mellitus with ophthalm comps
C109111	Type II diabetes mellitus with ophthalmic complications
C109112	Type 2 diabetes mellitus with ophthalmic complications
C109300	Non-insulin-dependent diabetes mellitus with multiple comps
C109311	Type II diabetes mellitus with multiple complications
C109312	Type 2 diabetes mellitus with multiple complications
C109400	Non-insulin dependent diabetes mellitus with ulcer
C109411	Type II diabetes mellitus with ulcer
C109412	Type 2 diabetes mellitus with ulcer
C109500	Non-insulin dependent diabetes mellitus with gangrene
C109511	Type II diabetes mellitus with gangrene
C109512	Type 2 diabetes mellitus with gangrene
C109600	Non-insulin-dependent diabetes mellitus with retinopathy
C109611	Type II diabetes mellitus with retinopathy
C109612	Type 2 diabetes mellitus with retinopathy
C109700	Non-insulin dependent diabetes mellitus - poor control
C109711	Type II diabetes mellitus - poor control
C109712	Type 2 diabetes mellitus - poor control
C109800	Reaven's syndrome
C109900	Non-insulin-dependent diabetes mellitus without complication
C109911	Type II diabetes mellitus without complication
C109912	Type 2 diabetes mellitus without complication
C109A11	Type II diabetes mellitus with mononeuropathy
C109C00	Non-insulin dependent diabetes mellitus with nephropathy
C109C11	Type II diabetes mellitus with nephropathy
C109C12	Type 2 diabetes mellitus with nephropathy
C109D00	Non-insulin dependent diabetes mellitus with hypoglyca coma
C109D11	Type II diabetes mellitus with hypoglycaemic coma
C109D12	Type 2 diabetes mellitus with hypoglycaemic coma
C109E00	Non-insulin depend diabetes mellitus with diabetic cataract
C109E11	Type II diabetes mellitus with diabetic cataract
C109E12	Type 2 diabetes mellitus with diabetic cataract
C109G00	Non-insulin dependent diabetes mellitus with arthropathy
C109G11	Type II diabetes mellitus with arthropathy
C109G12	Type 2 diabetes mellitus with arthropathy
C109H00	Non-insulin dependent d m with neuropathic arthropathy
C109H11	Type II diabetes mellitus with neuropathic arthropathy
C109H12	Type 2 diabetes mellitus with neuropathic arthropathy
C109J00	Insulin treated Type 2 diabetes mellitus
C109J11	Insulin treated non-insulin dependent diabetes mellitus
C109J12	Insulin treated Type II diabetes mellitus
C109K00	Hyperosmolar non-ketotic state in type 2 diabetes mellitus
C10A.00	Malnutrition-related diabetes mellitus
C10A000	Malnutrition-related diabetes mellitus with coma
C10A100	Malnutrition-related diabetes mellitus with ketoacidosis
C10A200	Malnutrition-related diabetes mellitus with renal complicatn
C10A300	Malnutrit-related diabetes mellitus wth ophthalmic complicat
C10A500	Malnutritn-relat diabetes melitus wth periph circul complctn
C10A600	Malnutrition-related diabetes mellitus with multiple comps
C10A700	Malnutrition-related diabetes mellitus without complications
C10AW00	Malnutrit-related diabetes mellitus with unspec complics
C10AX00	Malnutrit-relat diabetes mellitus with other spec comps
C10B.00	Diabetes mellitus induced by steroids
C10B000	Steroid induced diabetes mellitus without complication
C10C.00	Diabetes mellitus autosomal dominant
C10C.11	Maturity onset diabetes in youth
C10C.12	Maturity onset diabetes in youth type 1
C10D.00	Diabetes mellitus autosomal dominant type 2
C10D.11	Maturity onset diabetes in youth type 2
C10E.00	Type 1 diabetes mellitus
C10E.11	Type I diabetes mellitus
C10E.12	Insulin dependent diabetes mellitus
C10E000	Type 1 diabetes mellitus with renal complications
C10E011	Type I diabetes mellitus with renal complications
C10E012	Insulin-dependent diabetes mellitus with renal complications
C10E100	Type 1 diabetes mellitus with ophthalmic complications
C10E111	Type I diabetes mellitus with ophthalmic complications
C10E112	Insulin-dependent diabetes mellitus with ophthalmic comps
C10E300	Type 1 diabetes mellitus with multiple complications
C10E311	Type I diabetes mellitus with multiple complications
C10E312	Insulin dependent diabetes mellitus with multiple complicat
C10E400	Unstable type 1 diabetes mellitus
C10E411	Unstable type I diabetes mellitus
C10E412	Unstable insulin dependent diabetes mellitus
C10E500	Type 1 diabetes mellitus with ulcer
C10E511	Type I diabetes mellitus with ulcer
C10E512	Insulin dependent diabetes mellitus with ulcer
C10E600	Type 1 diabetes mellitus with gangrene
C10E611	Type I diabetes mellitus with gangrene
C10E612	Insulin dependent diabetes mellitus with gangrene
C10E700	Type 1 diabetes mellitus with retinopathy
C10E711	Type I diabetes mellitus with retinopathy
C10E712	Insulin dependent diabetes mellitus with retinopathy
C10E800	Type 1 diabetes mellitus - poor control
C10E811	Type I diabetes mellitus - poor control
C10E812	Insulin dependent diabetes mellitus - poor control
C10E900	Type 1 diabetes mellitus maturity onset
C10E911	Type I diabetes mellitus maturity onset
C10E912	Insulin dependent diabetes maturity onset
C10EA00	Type 1 diabetes mellitus without complication
C10EA11	Type I diabetes mellitus without complication
C10EA12	Insulin-dependent diabetes without complication
C10ED00	Type 1 diabetes mellitus with nephropathy
C10ED11	Type I diabetes mellitus with nephropathy
C10ED12	Insulin dependent diabetes mellitus with nephropathy
C10EE00	Type 1 diabetes mellitus with hypoglycaemic coma
C10EE11	Type I diabetes mellitus with hypoglycaemic coma
C10EE12	Insulin dependent diabetes mellitus with hypoglycaemic coma
C10EF00	Type 1 diabetes mellitus with diabetic cataract
C10EF11	Type I diabetes mellitus with diabetic cataract
C10EF12	Insulin dependent diabetes mellitus with diabetic cataract
C10EG00	Type 1 diabetes mellitus with peripheral angiopathy
C10EG11	Type I diabetes mellitus with peripheral angiopathy
C10EG12	Insulin dependent diab mell with peripheral angiopathy
C10EH00	Type 1 diabetes mellitus with arthropathy
C10EH11	Type I diabetes mellitus with arthropathy
C10EH12	Insulin dependent diabetes mellitus with arthropathy
C10EJ00	Type 1 diabetes mellitus with neuropathic arthropathy
C10EJ11	Type I diabetes mellitus with neuropathic arthropathy
C10EJ12	Insulin dependent diab mell with neuropathic arthropathy
C10F.00	Type 2 diabetes mellitus
C10F.11	Type II diabetes mellitus
C10F000	Type 2 diabetes mellitus with renal complications
C10F011	Type II diabetes mellitus with renal complications
C10F100	Type 2 diabetes mellitus with ophthalmic complications
C10F111	Type II diabetes mellitus with ophthalmic complications
C10F400	Type 2 diabetes mellitus with ulcer
C10F411	Type II diabetes mellitus with ulcer
C10F500	Type 2 diabetes mellitus with gangrene
C10F511	Type II diabetes mellitus with gangrene
C10F600	Type 2 diabetes mellitus with retinopathy
C10F611	Type II diabetes mellitus with retinopathy
C10F700	Type 2 diabetes mellitus - poor control
C10F711	Type II diabetes mellitus - poor control
C10F800	Reaven's syndrome
C10F900	Type 2 diabetes mellitus without complication
C10F911	Type II diabetes mellitus without complication
C10FC00	Type 2 diabetes mellitus with nephropathy
C10FC11	Type II diabetes mellitus with nephropathy
C10FD00	Type 2 diabetes mellitus with hypoglycaemic coma
C10FD11	Type II diabetes mellitus with hypoglycaemic coma
C10FE00	Type 2 diabetes mellitus with diabetic cataract
C10FE11	Type II diabetes mellitus with diabetic cataract
C10FF00	Type 2 diabetes mellitus with peripheral angiopathy
C10FF11	Type II diabetes mellitus with peripheral angiopathy
C10FG00	Type 2 diabetes mellitus with arthropathy
C10FG11	Type II diabetes mellitus with arthropathy
C10FJ00	Insulin treated Type 2 diabetes mellitus
C10FJ11	Insulin treated Type II diabetes mellitus
C10FK00	Hyperosmolar non-ketotic state in type 2 diabetes mellitus
C10y.00	Diabetes mellitus with other specified manifestation
C10y000	Diabetes mellitus, juvenile, + other specified manifestation
C10y100	Diabetes mellitus, adult, + other specified manifestation
C10yy00	Other specified diabetes mellitus with other spec comps
C10yz00	Diabetes mellitus NOS with other specified manifestation
C10z.00	Diabetes mellitus with unspecified complication
C10z000	Diabetes mellitus, juvenile type, + unspecified complication
C10z100	Diabetes mellitus, adult onset, + unspecified complication
C10zy00	Other specified diabetes mellitus with unspecified comps
C10zz00	Diabetes mellitus NOS with unspecified complication
C11y000	Steroid induced diabetes
Cyu2.00	[X]Diabetes mellitus
Cyu2000	[X]Other specified diabetes mellitus
Cyu2100	[X]Malnutrit-relat diabetes mellitus with other spec comps
Cyu2200	[X]Malnutrit-related diabetes mellitus with unspec complics
Cyu2300	[X]Unspecified diabetes mellitus with renal complications
F372200	Asymptomatic diabetic neuropathy
F381300	Myasthenic syndrome due to diabetic amyotrophy
F381311	Diabetic amyotrophy
F420.00	Diabetic retinopathy
F420000	Background diabetic retinopathy
F420100	Proliferative diabetic retinopathy
F420200	Preproliferative diabetic retinopathy
F420300	Advanced diabetic maculopathy
F420400	Diabetic maculopathy
F420500	Advanced diabetic retinal disease
F420z00	Diabetic retinopathy NOS
F440700	Diabetic iritis
F464000	Diabetic cataract
K01x100	Nephrotic syndrome in diabetes mellitus
K01x100	Nephrotic syndrome in diabetes mellitus
K081.00	Nephrogenic diabetes insipidus
Kyu0300	[X]Glomerular disorders in diabetes mellitus
L180500	Pre-existing diabetes mellitus, insulin-dependent
L180600	Pre-existing diabetes mellitus, non-insulin-dependent
L180700	Pre-existing malnutrition-related diabetes mellitus
L180X00	Pre-existing diabetes mellitus, unspecified
Lyu2900	[X]Pre-existing diabetes mellitus, unspecified
M037200	Cellulitis in diabetic foot
M271000	Ischaemic ulcer diabetic foot
M271200	Mixed diabetic ulcer - foot
N030000	Diabetic cheiroarthropathy
N030011	Diabetic cheiropathy
N030100	Diabetic Charcot arthropathy
R054200	[D]Gangrene of toe in diabetic
R054300	[D]Widespread diabetic foot gangrene
